# Supplementary material for: The social predictors of paternal antenatal mental health and their associations with maternal mental health in the Queensland Family Cohort prospective study
Source: Arch Womens Ment Health. 2022 Aug 19;26(1):107–16. doi: 10.1007/s00737-022-01257-1 (PMC9908725; doi:10.1007/s00737-022-01257-1)
Supplement: Supplementary file 1 — (XLSX 24.5 KB) [file 737_2022_1257_MOESM1_ESM.xlsx]

## Sheet: Table S1 male antenatal
Dads		Univariate Regressions
	Depression										Anxiety										Stress										Chronic M
	Variable	DF.Reg	DF.Res	F.value	P.value	r2.value	Intercept	b.coefficent	Beta		Variable	DF.Reg	DF.Res	F.value	P.value	r2.value	Intercept	b.coefficent	Beta		Variable	DF.Reg	DF.Res	F.value	P.value	r2.value	Intercept	b.coefficent	Beta		Variable	DF.Reg	DF.Res	F.value	P.value	r2.value	Intercept	b.coefficent	Beta
	m.relationship.quality	1	101	11.884	0.001	0.105	-0.065	-0.307	-0.324		m.relationship.quality	1	101	5.223	0.024	0.049	-0.036	-0.214	-0.222		m.relationship.quality	1	105	7.098	0.009	0.063	-0.029	-0.249	-0.252		m.relationship.quality	1	104	10.151	0.002	0.089	-0.034	-0.3	-0.298
	m.sleep.impairment	1	112	18.902	p<.001	0.144	-0.034	0.372	0.38		m.sleep.impairment	1	109	3.837	0.053	0.034	-0.025	0.187	0.184		m.sleep.impairment	1	116	25.067	p<.001	0.178	-0.024	0.419	0.422		m.sleep.impairment	1	114	17.102	p<.001	0.13	-0.02	0.365	0.361
	m.chronic.p	1	110	24.059	p<.001	0.179	-0.027	0.413	0.424		m.chronic.p	1	109	23.482	p<.001	0.177	-0.033	0.397	0.421		m.chronic.p	1	114	18.032	p<.001	0.137	-0.009	0.366	0.37		m.chronic.p	1	112	32.028	p<.001	0.222	0	0.482	0.472
	m.social.support	1	110	36.135	p<.001	0.247	-0.009	-0.493	-0.497		m.social.support	1	107	22.296	p<.001	0.172	0.001	-0.415	-0.415		m.social.support	1	113	14.898	p<.001	0.116	0.021	-0.342	-0.341		m.social.support	1	110	33.923	p<.001	0.236	0.03	-0.513	-0.485
	Mums variables										Mums variables										Mums variables										Mums variables
	f.dass.d2	1	90	0.071	0.791	0.001	0.044	0.027	0.028		f.dass.d2	1	87	0.098	0.755	0.001	-0.004	0.032	0.034		f.dass.d2	1	93	0.018	0.893	0	-0.001	-0.013	-0.014		f.dass.d2	1	93	0.213	0.645	0.002	0.037	0.047	0.048
	f.dass.a2	1	87	0.594	0.443	0.007	0.027	0.095	0.082		f.dass.a2	1	84	0.162	0.688	0.002	-0.032	0.047	0.044		f.dass.a2	1	90	0.827	0.365	0.009	-0.002	0.104	0.095		f.dass.a2	1	90	0.614	0.435	0.007	0.027	0.092	0.082
	f.dass.s2	1	85	0.327	0.569	0.004	0.036	0.065	0.062		f.dass.s2	1	83	0.574	0.451	0.007	0.001	0.09	0.083		f.dass.s2	1	88	0.415	0.521	0.005	0.01	0.071	0.068		f.dass.s2	1	88	0.143	0.706	0.002	0.039	-0.043	-0.04

## Sheet: Table S2 female antenatal
Mums at 24 weeks		Univariate Regressions
	Depression										Anxiety										Stress										Chronic M
	Variable	DF.Reg	DF.Res	F.value	P.value	r2.value	Intercept	b.coefficent	Beta		Variable	DF.Reg	DF.Res	F.value	P.value	r2.value	Intercept	b.coefficent	Beta		Variable	DF.Reg	DF.Res	F.value	P.value	r2.value	Intercept	b.coefficent	Beta		Variable	DF.Reg	DF.Res	F.value	P.value	r2.value	Intercept	b.coefficent	Beta
	f.relationship.quality	1	117	8.732	0.004	0.069	-0.023	-0.261	-0.264		f.relationship.quality	1	112	1.6	0.209	0.014	-0.008	0.122	0.119		f.relationship.quality	1	112	8.614	0.004	0.071	0.006	-0.286	-0.267		f.relationship.quality	1	119	21.964	p<.001	0.156	-0.038	-0.378	-0.395
	f.sleep.impairment	1	119	9.679	0.002	0.075	0.013	0.283	0.274		f.sleep.impairment	1	115	7.14	0.009	0.058	0.004	0.249	0.242		f.sleep.impairment	1	114	28.459	p<.001	0.2	0.008	0.454	0.447		f.sleep.impairment	1	121	22.133	p<.001	0.155	-0.015	0.394	0.393
	f.chronic.p	1	117	16.897	p<.001	0.126	0.012	0.364	0.355		f.chronic.p	1	113	19.137	p<.001	0.145	-0.001	0.397	0.381		f.chronic.p	1	113	33.198	p<.001	0.227	0.014	0.49	0.477		f.chronic.p	1	119	48.73	p<.001	0.291	-0.036	0.535	0.539
	f.social.support	1	116	4.264	0.041	0.035	0.002	-0.189	-0.188		f.social.support	1	111	0.14	0.709	0.001	0.008	0.035	0.035		f.social.support	1	111	2.994	0.086	0.026	-0.016	-0.154	-0.162		f.social.support	1	117	6.981	0.009	0.056	0.02	-0.239	-0.237
	Dads variables										Dads variables										Dads variables										Dads variables
	m.dass.d2	1	90	0.071	0.791	0.001	0.001	0.029	0.028		m.dass.d2	1	87	0.594	0.443	0.007	-0.046	0.072	0.082		m.dass.d2	1	85	0.327	0.569	0.004	-0.068	0.059	0.062		m.dass.d2	1	92	1.382	0.243	0.015	-0.047	0.123	0.122
	m.dass.a2	1	87	0.098	0.755	0.001	0.036	0.035	0.034		m.dass.a2	1	84	0.162	0.688	0.002	0.067	0.041	0.044		m.dass.a2	1	83	0.574	0.451	0.007	-0.051	0.076	0.083		m.dass.a2	1	89	5.121	0.026	0.054	0.005	0.228	0.233
	m.dass.s2	1	93	0.018	0.893	0	0.012	-0.015	-0.014		m.dass.s2	1	90	0.827	0.365	0.009	0.028	0.087	0.095		m.dass.s2	1	88	0.415	0.521	0.005	-0.057	0.066	0.068		m.dass.s2	1	95	3.589	0.061	0.036	-0.012	0.194	0.191
	m.social.support	1	89	1.789	0.184	0.02	0.013	-0.149	-0.14		m.social.support	1	86	0.518	0.474	0.006	0.015	0.07	0.077		m.social.support	1	83	0.664	0.418	0.008	-0.058	-0.087	-0.089		m.social.support	1	90	0.816	0.369	0.009	-0.013	-0.093	-0.095
	m.relationship.quality	1	85	0.37	0.545	0.004	-0.017	-0.066	-0.066		m.relationship.quality	1	82	0.144	0.706	0.002	0.07	-0.038	-0.042		m.relationship.quality	1	81	5.98	0.017	0.069	-0.059	-0.241	-0.262		m.relationship.quality	1	87	0.081	0.777	0.001	-0.033	-0.03	-0.03

## Sheet: Table S3 female postnatal
Mums at 24 weeks		Univariate Regressions
	Depression										Anxiety										Stress										Chronic M										Ed Depression
	Variable	DF.Reg	DF.Res	F.value	P.value	r2.value	Intercept	b.coefficent	Beta		Variable	DF.Reg	DF.Res	F.value	P.value	r2.value	Intercept	b.coefficent	Beta		Variable	DF.Reg	DF.Res	F.value	P.value	r2.value	Intercept	b.coefficent	Beta		Variable	DF.Reg	DF.Res	F.value	P.value	r2.value	Intercept	b.coefficent	Beta		Variable	DF.Reg	DF.Res	F.value	P.value	r2.value	Intercept	b.coefficent	Beta
	f.pp.relationship.quality	1	114	10.078	0.002	0.081	0.031	-0.3	-0.285		f.pp.relationship.quality	1	115	5.779	0.018	0.048	0.02	-0.222	-0.219		f.pp.relationship.quality	1	113	18.004	<.001	0.137	0.027	-0.373	-0.371		f.pp.relationship.quality	1	120	19.742	p<.001	0.141	0.024	-0.377	-0.376		f.pp.relationship.quality	1	119	10.473	0.002	0.081	0.029	-0.286	-0.284
	f.chronic.pp.p	1	120	18.471	p<.001	0.133	-0.01	0.353	0.365		f.chronic.pp.p	1	121	8.937	0.003	0.069	0.02	0.28	0.262		f.chronic.pp.p	1	119	6.33	0.013	0.051	-0.012	0.221	0.225		f.chronic.pp.p	1	126	43.68	p<.001	0.257	-0.015	0.497	0.507		f.chronic.pp.p	1	125	12.509	0.001	0.091	-0.012	0.296	0.302
	f.pp.social.support	1	118	21.344	p<.001	0.153	-0.032	-0.396	-0.391		f.pp.social.support	1	118	9.868	0.002	0.077	0.003	-0.281	-0.278		f.pp.social.support	1	117	45.405	<.001	0.28	0.012	-0.531	-0.529		f.pp.social.support	1	122	67.114	p<.001	0.355	0.002	-0.591	-0.596		f.pp.social.support	1	121	41.297	<.001	0.254	-0.016	-0.497	-0.504
	f.relationship.quality	1	91	0.257	0.614	0.003	-0.114	-0.045	-0.053		f.relationship.quality	1	94	0.232	0.631	0.002	-0.099	0.044	0.05		f.relationship.quality	1	91	6.024	0.016	0.062	-0.139	-0.207	-0.249		f.relationship.quality	1	93	0.313	0.577	0.003	-0.151	-0.048	-0.058		f.relationship.quality	1	93	1.477	0.227	0.016	-0.069	-0.106	-0.125
	f.social.support	1	89	3.164	0.079	0.034	-0.109	-0.191	-0.185		f.sleep.impairment	1	99	2.434	0.122	0.024	-0.015	0.153	0.155		f.sleep.impairment	1	95	9.612	0.003	0.092	-0.112	0.269	0.303		f.sleep.impairment	1	98	1.407	0.238	0.014	-0.086	0.113	0.119		f.sleep.impairment	1	98	0.954	0.331	0.01	-0.003	0.095	0.098
	f.sleep.impairment	1	96	0.99	0.322	0.01	-0.067	0.092	0.101		f.chronic.p	1	92	7.698	0.007	0.077	-0.1	0.249	0.278		f.chronic.p	1	88	12.669	0.001	0.126	-0.167	0.316	0.355		f.chronic.p	1	90	13.439	p<.001	0.13	-0.194	0.311	0.36		f.chronic.p	1	91	4.443	0.038	0.047	-0.099	0.188	0.216
	f.chronic.p	1	89	2.65	0.107	0.029	-0.111	0.147	0.17		f.social.support	1	92	1.684	0.198	0.018	-0.093	-0.14	-0.134		f.social.support	1	88	14.645	p<.001	0.143	-0.129	-0.362	-0.378		f.social.support	1	90	8.452	0.005	0.086	-0.119	-0.31	-0.293		f.social.support	1	91	8.664	0.004	0.087	-0.09	-0.298	-0.295
	Dads variables										Dads variables										Dads variables										Dads variables										Dads variables
	m.dass.d2	1	84	0.651	0.422	0.008	-0.101	0.082	0.088		m.dass.d2	1	88	0.088	0.767	0.001	-0.09	0.031	0.032		m.dass.d2	1	85	1.975	0.164	0.023	-0.102	0.148	0.151		m.dass.d2	1	90	13.868	p<.001	0.134	-0.157	0.346	0.365		m.dass.d2	1	88	2.969	0.088	0.033	-0.194	0.162	0.181
	m.dass.a2	1	83	0.003	0.96	0	-0.066	-0.005	-0.006		m.dass.a2	1	87	0.021	0.886	0	-0.059	-0.014	-0.015		m.dass.a2	1	84	0.288	0.593	0.003	-0.107	0.05	0.058		m.dass.a2	1	89	3.098	0.082	0.034	-0.098	0.17	0.183		m.dass.a2	1	86	0.58	0.448	0.007	-0.165	0.072	0.082
	m.dass.s2	1	89	0.918	0.341	0.01	-0.113	0.085	0.101		m.dass.s2	1	92	2.26	0.136	0.024	-0.085	0.142	0.155		m.dass.s2	1	90	1.466	0.229	0.016	-0.136	0.117	0.127		m.dass.s2	1	95	8.597	0.004	0.083	-0.149	0.266	0.288		m.dass.s2	1	92	3.174	0.078	0.033	-0.184	0.158	0.183
	m.relationship.quality	1	84	0.056	0.814	0.001	-0.131	-0.02	-0.026		m.relationship.quality	1	86	2.31	0.132	0.026	-0.092	0.141	0.162		m.relationship.quality	1	83	0.018	0.894	0	-0.152	-0.013	-0.015		m.relationship.quality	1	88	0.089	0.767	0.001	-0.153	0.028	0.032		m.relationship.quality	1	85	0.707	0.403	0.008	-0.204	0.075	0.091
	m.social.support	1	84	3.776	0.055	0.043	-0.078	-0.181	-0.207		m.social.support	1	87	0.827	0.366	0.009	-0.071	-0.092	-0.097		m.social.support	1	85	3.502	0.065	0.04	-0.103	-0.185	-0.199		m.social.support	1	90	7.692	0.007	0.079	-0.148	-0.258	-0.281		m.social.support	1	87	1.91	0.17	0.021	-0.182	-0.13	-0.147

## Sheet: Table S4 male postnatal
	Multivariate Regressions							Multivariate Regressions							Multivariate Regressions							Multivariate Regressions
	Depression (m.dass.d2)	F(5,87) = 10.89, p < .001			r2 = 0.385			Anxiety (m.dass.a2)	F(3,96) = 8.50, p < .001			r2 = 0.21			Stress (m.dass.s2)	F(4,96) = 8.02, p < .001			r2 = 0.251			Chronic.M (m.chronic.m)	F(4,95) = 14.85, p < .001			r2 = 0.385
		Beta	P.value						Beta	P.value						Beta	P.value						Beta	P.value
	m.relationship.quality	-0.123	0.163					m.relationship.quality	-0.035	0.713					m.relationship.quality	-0.079	0.401					m.relationship.quality	0.034	0.693
	m.sleep.impairment	0.3	0.001	***				m.chronic.p	0.222	0.03	*				m.sleep.impairment	0.319	< .001	***				m.sleep.impairment	0.298	< .001	***
	m.bmi	0.128	0.134					m.social.support	-0.305	0.005	**				m.chronic.p	0.183	0.069	.				m.chronic.p	0.304	< .001	***
	m.chronic.p	0.146	0.128												m.social.support	-0.192	0.063	.				m.social.support	-0.346	< .001	***
	m.social.support	-0.381	< .001	***
	Signif. codes: 0 ‘***’ 0.001 ‘**’ 0.01 ‘*’ 0.05 ‘.’ 0.1 ‘ ’ 1							Signif. codes: 0 ‘***’ 0.001 ‘**’ 0.01 ‘*’ 0.05 ‘.’ 0.1 ‘ ’ 1							Signif. codes: 0 ‘***’ 0.001 ‘**’ 0.01 ‘*’ 0.05 ‘.’ 0.1 ‘ ’ 1							Signif. codes: 0 ‘***’ 0.001 ‘**’ 0.01 ‘*’ 0.05 ‘.’ 0.1 ‘ ’ 1

## Sheet: Cronbach Alphas
Variable	Alpha	Lower	Upper	N	Items
m.social.support	0.95	0.92	0.97	118	12
m.relationship.quality	0.63	0.45	0.71	111	16
m.dass.d2	0.84	0.78	0.87	119	7
m.dass.a2	0.72	0.62	0.79	116	7
m.dass.s2	0.86	0.82	0.89	121	7
m.chronic.p	0.75	0.64	0.81	119	10
m.chronic.m	0.81	0.75	0.85	119	10
m.sleep.impairment	0.77	0.68	0.83	122	8
f.social.support	0.96	0.92	0.97	122	12
f.relationship.quality	0.56	0.41	0.64	122	16
f.dass.d2	0.79	0.63	0.88	124	7
f.dass.a2	0.47	0.29	0.6	119	7
f.dass.s2	0.86	0.81	0.89	119	7
f.chronic.p	0.8	0.71	0.85	124	10
f.chronic.m	0.8	0.75	0.84	125	10
f.sleep.impairment	0.75	0.69	0.8	131	8
f.pp.social.support	0.96	0.93	0.98	130	12
f.pp.relationship.quality	0.74	0.67	0.78	125	16
f.EdDepress.PP	0.86	0.81	0.89	131	10
f.pp.dass.d2	0.86	0.78	0.91	130	7
f.pp.dass.a2	0.76	0.64	0.82	129	7
f.pp.dass.s2	0.88	0.84	0.91	126	7
f.chronic.pp.p	0.74	0.65	0.8	132	10
f.chronic.pp.m	0.83	0.77	0.87	131	10
